# Supplementary material for: The impact of citrus pulp inclusion on milk performance of dairy cows: A meta-analysis
Source: Food Chem (Oxf). 2024 Aug 13;9:100216. doi: 10.1016/j.fochms.2024.100216 (PMC11381455; doi:10.1016/j.fochms.2024.100216)
Supplement: Supplementary Data 2 [file mmc2.xlsx]

## Sheet: EnsiFruitDatabase_Citrus
Study	Authors	Year	Treatment name	Size	Species	Body weight (kg)	Metabolic body weight (kg^0.75)	duration (d)	Citrus pulp inclusion?	Citrus pulp inclusion (% DM)	Citrus pulp inclusion level	Fresh or conserved?	Conservation method	Main forage type	Main forage species	Main forage species (% of total forages)	Number of forages	Forage1	Forage2	Forage3	Forage1 (% DM)	Forage2 (% DM)	Forage3 (% DM)	Forage proportion in diet	Forage proportion level	Concentrate proportion in diet	Dry matter (%)	Organic matter (% DM)	Ash (% DM)	Crude protein (% DM)	NDF (% DM)	ADF (% DM)	ADL (% DM)	Crude sugars (% DM)	Starch (% DM)	Water-soluble carbohydrates (% DM)	Ether extract (% DM)	Pectin estimate (% DM)	DM intake (kg/d)	Citrus pulp intake (kg/d)	Citrus pulp intake (g/kg BW)	Citrus pulp intake (g/kg BW^0.75)	Citrus pulp intake level	DM intake (kg/kg BW)	Milk yield (kg/d)	ECM yield (kg/d)	ECM yield (kg/kg DM intake)	ECM yield (kg/kg BW^0.75)	Milk protein (%)
S14	Leiva et al.	2000	CPD	11	cow	.	.	42	yes	23.6	High	Conserved	Dried	Silage	Corn	81.65	2	Corn silage	Alfalfa hay	.	26.7	6	0	32.7	low	67.3	63.8	90.55	9.45	18	36.45	.	.	.	15.05	.	.	21.05	20.9	4.93	.	.	High	.	31.3	28.29	1.35359	.	2.71
S14	Leiva et al.	2000	HD	11	cow	.	.	42	yes	2.2	Low	Conserved	Dried	Silage	Corn	81.71	2	Corn silage	Alfalfa hay	.	26.8	6	0	32.8	low	67.2	62.95	91.7	8.3	17.6	35.85	.	.	.	26.45	.	.	11.8	21.4	0.47	.	.	Low	.	32.8	29.48	1.37757	.	2.83
S15	Leiva et al.	2000	CPD	97	cow	.	.	60	yes	20.5	High	Conserved	Dried	Silage	Corn	65.32	2	Corn silage	Alfalfa hay	.	29.2	15.5	0	44.7	low	55.3	52.1	90.55	9.45	19.15	34.4	.	.	.	12.9	.	.	24.1	18.9	3.87	.	.	Medium	.	27.9	25.67	1.3582	.	3.13
S15	Leiva et al.	2000	CMD	87	cow	.	.	60	yes	9.6	Low	Conserved	Dried	Silage	Corn	65.41	2	Corn silage	Alfalfa hay	.	29.5	15.6	0	45.1	medium	54.9	51.8	90.7	9.3	19.05	33.75	.	.	.	19.05	.	.	18.85	19.5	1.87	.	.	Low	.	31.8	28.5	1.46154	.	3.08
S16	Miron et al.	2002	High_citrus_pulp_TMR	5	cow	563	115.58	24	yes	20.7	High	Conserved	Dried	Silage	Corn	59.03	2	Corn silage	Legume haylage	.	28.1	19.5	0	47.6	medium	52.4	43.1	94.5	5.5	17	28	.	.	.	.	.	5.8	.	20.7	4.28	7.6021	37.0306	High	0.04	.	.	.	.	.
S16	Miron et al.	2002	High_corn_TMR	5	cow	563	115.58	24	yes	9.6	Low	Conserved	Dried	Silage	Corn	59.12	2	Corn silage	Legume haylage	.	28.2	19.5	0	47.7	medium	52.3	43.1	94.4	5.6	16.8	27	.	.	.	.	.	6.1	.	22.2	2.13	3.7833	18.4288	Medium	0.04	.	.	.	.	.
S17	Broderick et al.	2002	HCP	8	cow	596	120.62	84	yes	19.1	Medium	Conserved	dried	Silage	Alfalfa	83.33	2	Alfalfa silage	Grass silage	.	50	10	0	60	high	40	.	88.6	11.4	18.9	28.4	.	.	.	20	.	3	21.3	19.2	3.67	6.1577	30.4261	Medium	0.03	29.9	26.79	1.39531	0.22	2.84
S17	Broderick et al.	2002	HCP+ESBM	8	cow	596	120.62	84	yes	13.4	Medium	Conserved	dried	Silage	Alfalfa	83.33	2	Alfalfa silage	Grass silage	.	50	10	0	60	High	40	.	89.2	10.8	22.1	29	.	.	.	17.1	.	3.2	21	20.2	2.71	4.547	22.4673	Medium	0.03	34.2	30.96	1.53267	0.26	2.86
S17	Broderick et al.	2002	CSC	8	cow	596	120.62	84	no	0	No	Control	Control	Silage	Alfalfa	83.33	2	Alfalfa silage	Grass silage	.	50	10	0	60	High	40	.	89.5	10.5	18.6	26.2	.	.	.	31	.	2.9	13.7	20.9	0	0	0	No	0.04	33.6	29.77	1.4244	0.25	2.96
S17	Broderick et al.	2002	HMEC	8	cow	596	120.62	84	no	0	No	Control	Control	Silage	Alfalfa	83.33	2	Alfalfa silage	Grass silage	.	50	10	0	60	High	40	.	90.1	9.9	19	27.4	.	.	.	30.6	.	2.9	13.1	20	0	0	0	No	0.03	34.5	31.32	1.566	0.26	2.92
S17	Broderick et al.	2002	HMEC+ESBM	8	cow	596	120.62	84	no	0	No	Control	Control	Silage	Alfalfa	83.33	2	Alfalfa silage	Grass silage	.	50	10	0	60	High	40	.	90.1	9.9	22.4	28.3	.	.	.	25.1	.	3.6	14.3	21.8	0	0	0	No	0.04	35.8	33.15	1.52064	0.27	2.95
S17	Broderick et al.	2002	CSC+ESBM	8	cow	596	120.62	84	no	0	No	Control	Control	Silage	Alfalfa	83.33	2	Alfalfa silage	Grass silage	.	50	10	0	60	High	40	.	89.8	10.2	22.7	27.4	.	.	.	23.4	.	3.5	16.3	21.9	0	0	0	No	0.04	36.5	33.72	1.53973	0.28	3.08
S18	Broderick et al.	2002	HCP	6	cow	644	127.84	126	yes	19.1	Medium	Conserved	dried	Silage	Alfalfa	83.33	2	Alfalfa silage	Grass silage	.	50	10	0	60	High	40	.	88.6	11.4	18.9	28.4	.	.	.	20	.	3	21.3	19.6	3.74	5.8075	29.2553	Medium	0.03	25.8	24.46	1.24796	0.19	3.06
S18	Broderick et al.	2002	HCP+ESBM	6	cow	644	127.84	126	yes	13.4	Medium	Conserved	dried	Silage	Alfalfa	83.33	2	Alfalfa silage	Grass silage	.	50	10	0	60	High	40	.	89.2	10.8	22.1	29	.	.	.	17.1	.	3.2	21	21.9	2.93	4.5497	22.9193	Medium	0.03	29.5	26.77	1.22237	0.21	3.04
S18	Broderick et al.	2002	CSC	6	cow	644	127.84	126	no	0	No	Control	Control	Silage	Alfalfa	83.33	2	Alfalfa silage	Grass silage	.	50	10	0	60	High	40	.	89.5	10.5	18.6	26.2	.	.	.	31	.	2.9	13.7	21.5	0	0	0	No	0.03	27.7	26.22	1.21953	0.21	3.29
S18	Broderick et al.	2002	HMEC	6	cow	644	127.84	126	no	0	No	Control	Control	Silage	Alfalfa	83.33	2	Alfalfa silage	Grass silage	.	50	10	0	60	High	40	.	90.1	9.9	19	27.4	.	.	.	30.6	.	2.9	13.1	21.2	0	0	0	No	0.03	27.2	26.07	1.22972	0.2	3.22
S18	Broderick et al.	2002	HMEC+ESBM	6	cow	644	127.84	126	no	0	No	Control	Control	Silage	Alfalfa	83.33	2	Alfalfa silage	Grass silage	.	50	10	0	60	High	40	.	90.1	9.9	22.4	28.3	.	.	.	25.1	.	3.6	14.3	22.4	0	0	0	No	0.03	29.3	27.14	1.21161	0.21	3.19
S18	Broderick et al.	2002	CSC+ESBM	6	cow	644	127.84	126	no	0	No	Control	Control	Silage	Alfalfa	83.33	2	Alfalfa silage	Grass silage	.	50	10	0	60	High	40	.	89.8	10.2	22.7	27.4	.	.	.	23.4	.	3.5	16.3	23.2	0	0	0	No	0.04	30.8	29.36	1.26552	0.23	3.23
S22	Hall et al.	2010	Citrus_pulp_RDP	6	cow	614	123.35	63	yes	20.4	High	Conserved	dried	Silage	Corn	68.48	2	Corn silage	Sorghum silage	.	25.2	11.6	0	36.8	low	63.2	.	92.2	7.8	16.9	34.4	.	.	.	13.5	.	.	27.4	23.5	4.79	7.8013	38.8326	High	0.04	38.6	35.29	1.5017	0.29	2.64
S22	Hall et al.	2010	Citrus_pulp_+RDP	6	cow	614	123.35	63	yes	20.7	High	Conserved	dried	Silage	Corn	68.63	2	Corn silage	Sorghum silage	.	25.6	11.7	0	37.3	low	62.7	.	91.7	8.3	17.5	33.7	.	.	.	14.2	.	.	26.3	23.9	4.95	8.0619	40.1297	High	0.04	38	33.63	1.40711	0.27	2.67
S22	Hall et al.	2010	Ground_corn_RDP	6	cow	614	123.35	63	yes	3.8	Low	Conserved	dried	Silage	Corn	68.53	2	Corn silage	Sorghum silage	.	25.7	11.8	0	37.5	low	62.5	.	92.6	7.4	16.9	33	.	.	.	24.1	.	.	18.6	25.2	0.96	1.5635	7.7827	Low	0.04	39.1	34.65	1.375	0.28	2.76
S22	Hall et al.	2010	Molasses+sucros_RDP	6	cow	614	123.35	63	yes	9.7	Low	Conserved	dried	Silage	Corn	68.52	2	Corn silage	Sorghum silage	.	25.9	11.9	0	37.8	low	62.2	.	91.7	8.3	17.4	32	.	.	.	12.6	.	.	29.7	24.6	2.39	3.8925	19.3758	Medium	0.04	40.9	36.4	1.47967	0.3	2.62
S22	Hall et al.	2010	Ground_corn_+RDP	6	cow	614	123.35	63	yes	3.8	Low	Conserved	dried	Silage	Corn	68.52	2	Corn silage	Sorghum silage	.	25.9	11.9	0	37.8	low	62.2	.	92.2	7.8	16.9	32	.	.	.	23.6	.	.	19.7	25	0.95	1.5472	7.7017	Low	0.04	41	36.39	1.4556	0.29	2.8
S22	Hall et al.	2010	Molasses+sucros_+RDP	6	cow	614	123.35	63	yes	9.8	Low	Conserved	dried	Silage	Corn	68.59	2	Corn silage	Sorghum silage	.	26.2	12	0	38.2	low	61.8	.	91.1	8.9	17.9	31.3	.	.	.	12.2	.	.	29.7	25.2	2.47	4.0228	20.0243	Medium	0.04	40.1	35.8	1.42063	0.29	2.7
S23	Williams et al.	2018	CIT	10	cow	614	123.35	28	yes	13.21	Medium	Conserved	Ensiled	Hay	Alfalfa	100	1	Alfalfa hay	.	.	50.66	0	0	50.66	medium	49.34	22.7	.	.	.	.	.	.	.	.	.	.	.	21	2.77	4.5114	22.4564	Medium	0.03	26.2	25.25	1.20238	0.2	3.25
S23	Williams et al.	2018	CON	12	cow	614	123.35	28	no	0	No	Control	Control	Hay	Alfalfa	100	1	Alfalfa hay	.	.	63.88	0	0	63.88	High	36.12	.	.	.	.	.	.	.	.	.	.	.	.	22.3	0	0	0	No	0.04	27.4	26.51	1.18879	0.21	3.22
S25	Karimi et al.	2022	SO0+DCP1	10	cow	650	128.73	140	yes	8.6	Low	Conserved	dried	Silage	Corn	51.09	3	Corn silage	Alfalfa hay	Barleystraw	21.63	18.41	2.3	42.34	low	57.66	.	90.7	9.3	16.65	31.42	20.82	3.59	.	.	.	2.91	.	21.06	1.81	2.7846	14.0604	Low	0.03	28.67	25.23	1.19801	0.2	2.74
S25	Karimi et al.	2022	SO0+DCP2	10	cow	650	128.73	140	yes	17.3	Medium	Conserved	dried	Silage	Corn	51.09	3	Corn silage	Alfalfa hay	Barleystraw	21.63	18.41	2.3	42.34	low	57.66	.	91	9	16.43	32.43	21.6	3.61	.	.	.	2.93	.	20.94	3.62	5.5692	28.1209	Medium	0.03	29.71	26.62	1.27125	0.21	2.66
S25	Karimi et al.	2022	Control	10	cow	650	128.73	140	no	0	No	Control	Control	Silage	Corn	51.09	3	Corn silage	Alfalfa hay	Barleystraw	21.63	18.41	2.3	42.34	low	57.66	.	90.8	9.2	16.71	30.14	18.81	3.6	.	.	.	2.92	.	20.14	0	0	0	No	0.03	27.64	24.83	1.23287	0.19	2.77
S26	Lechartier & Peyraud	2011	M_LS	6	cow	635	126.5	84	yes	13.7	Medium	Fresh	Fresh	Silage	Corn	100	1	Corn silage	.	.	39.7	0	0	39.7	low	60.3	58.9	93.8	6.2	16.6	33.4	18.3	1.7	.	26.5	.	.	17.3	22.4	3.07	4.8346	24.2688	Medium	0.04	36	31.95	1.42634	0.25	3.16
S26	Lechartier & Peyraud	2011	R_LS	6	cow	635	126.5	84	yes	24.5	High	Fresh	Fresh	Silage	Corn	100	1	Corn silage	.	.	39.8	0	0	39.8	low	60.2	58.8	93.4	6.6	17.9	30.5	16.1	1.8	.	22.8	.	.	22.2	22	5.39	8.4882	42.6087	High	0.03	36.2	31.69	1.44045	0.25	3.08
S26	Lechartier & Peyraud	2011	S_LS	6	cow	635	126.5	84	yes	3.8	Low	Fresh	Fresh	Silage	Corn	100	1	Corn silage	.	.	39.9	0	0	39.9	low	60.1	58.7	94.3	5.7	15.5	38.8	23.6	1.5	.	25.6	.	.	14.4	24	0.91	1.4331	7.1937	Low	0.04	36	32.92	1.37167	0.26	3.06
S26	Lechartier & Peyraud	2011	M_HS	6	cow	635	126.5	84	no	0	No	Control	Control	Silage	Corn	87.42	2	Corn silage	Wheat straw	.	39.6	5.7	0	45.3	medium	54.7	58.6	94.6	5.4	15.9	24.8	12.5	1.1	.	42.3	.	.	11.6	21.6	0	0	0	No	0.03	36.7	30.03	1.39028	0.24	3.13
S26	Lechartier & Peyraud	2011	R_HS	6	cow	635	126.5	84	no	0	No	Control	Control	Silage	Corn	87.03	2	Corn silage	Wheat straw	.	39.6	5.9	0	45.5	medium	54.5	58.6	94.7	5.3	16.3	25.4	13	1.3	.	40.9	.	.	12.1	20.6	0	0	0	No	0.03	35.1	28.99	1.40728	0.23	3.14
S26	Lechartier & Peyraud	2011	S_HS	6	cow	635	126.5	84	no	0	No	Control	Control	Silage	Corn	85.34	2	Corn silage	Wheat straw	.	39.6	6.8	0	46.4	medium	53.6	58.7	94.6	5.4	17	25	13.1	1.1	.	40.9	.	.	11.7	23.4	0	0	0	No	0.04	38.2	32.69	1.39701	0.26	3.12
S30	Martins et al.	2021	With_PCP_Without_BF	16	cow	600	121.23	84	yes	13.8	Medium	Conserved	dried	Silage	Corn	100	1	Corn silage	.	.	40	0	0	40	low	60	.	95.66	4.34	16.5	30.6	21.3	.	.	.	.	3.16	.	20.2	2.79	4.65	23.0141	Medium	0.03	28.5	25.42	1.25842	0.21	3.05
S30	Martins et al.	2021	Without_PCP_Without_BF	16	cow	600	121.23	84	no	0	No	Control	Control	Silage	Corn	100	1	Corn silage	.	.	40	0	0	40	low	60	.	96.53	3.47	16.7	26.9	17.7	.	.	.	.	3.47	.	21.3	0	0	0	No	0.04	28.1	24.77	1.16291	0.25	3.07
S39	Santos et al.	2014	SOCP_9	4	cow	612	123.04	84	yes	9	Low	Conserved	dried	Silage	Corn	100	1	Corn silage	.	.	60	0	0	60	High	40	41.9	.	.	16	33	18.9	1.8	.	.	.	5.5	.	16.5	1.49	2.4346	12.1099	Low	0.03	23.8	18.96	1.14909	0.15	3.1
S39	Santos et al.	2014	SOCP_18	4	cow	612	123.04	84	yes	18	Medium	Conserved	dried	Silage	Corn	100	1	Corn silage	.	.	60	0	0	60	High	40	42	.	.	15.4	33.8	19.8	1.8	.	.	.	5.4	.	16.2	2.92	4.7712	23.7321	Medium	0.03	24.7	19.84	1.22469	0.16	3.2
S39	Santos et al.	2014	CONT	4	cow	612	123.04	84	no	0	No	Control	Control	Silage	Corn	100	1	Corn silage	.	.	60	0	0	60	High	40	41.9	.	.	16	34.1	17.9	1.8	.	.	.	2.8	.	18.4	0	0	0	No	0.03	22.7	20.71	1.12554	0.17	3.1
S43	Leite et al.	2017	CSP	8	cow	586	119.1	84	yes	50	High	Fresh	Fresh	Silage	Corn	100	1	Corn silage	.	.	50	0	0	50	medium	50	40.5	65	35	14.8	47.8	33.6	.	.	.	.	2.6	.	14.7	7.35	12.5427	61.7128	High	0.03	26.6	23.91	1.62653	0.2	2.78
S43	Leite et al.	2017	CSC	8	cow	586	119.1	84	no	0	No	Control	Control	Silage	Corn	100	1	Corn silage	.	.	50	0	0	50	medium	50	40	78	22	15.1	46.1	31	.	.	.	.	2.8	.	15.6	0	0	0	No	0.03	23.7	21.06	1.35	0.18	2.96
S46	Ítavo et al.	2020	750	8	cow	587.5	119.33	84	yes	56.25	High	Conserved	Ensiled	Silage	Corn	100	1	Corn silage	.	.	18.75	0	0	18.75	low	81.25	35.44	94.21	5.79	13.17	28.15	17.33	.	.	.	.	2.13	.	8.9	5.01	8.5277	41.9844	High	0.02	17.4	17.96	2.01798	0.15	3.7
S46	Ítavo et al.	2020	500	8	cow	587.5	119.33	84	yes	37.5	High	Conserved	Ensiled	Silage	Corn	100	1	Corn silage	.	.	37.5	0	0	37.5	low	62.5	39	93.86	6.14	13	30.95	17.03	.	.	.	.	1.96	.	9	3.38	5.7532	28.3248	Medium	0.02	18.6	18.17	2.01889	0.25	3.2
S46	Ítavo et al.	2020	250	8	cow	587.5	119.33	84	yes	18.75	Medium	Conserved	Ensiled	Silage	Corn	100	1	Corn silage	.	.	56.25	0	0	56.25	medium	43.75	42.56	93.5	6.5	12.8	33.76	16.73	.	.	.	.	1.79	.	9.5	1.78	3.0298	14.9166	Low	0.02	18.6	17.6	1.85263	0.25	2.9
S46	Ítavo et al.	2020	0	8	cow	587.5	119.33	84	no	0	No	Control	Control	Silage	Corn	100	1	Corn silage	.	.	75	0	0	75	High	25	46.12	93.1	6.9	12.7	36.57	16.43	.	.	.	.	1.62	.	10	0	0	0	No	0.02	19.3	17.49	1.749	0.15	3
S48	Carmo et al.	2015	Starch_25	7	cow	602	121.53	80	yes	7	Low	Fresh	Fresh	Silage	Corn	100	1	Corn silage	.	.	45	0	0	45	High	55	47.6	93.2	6.8	18.2	30.7	16.9	.	.	25.1	.	.	19.2	22.5	1.58	2.6246	13.0009	Low	0.04	31.1	28.44	1.264	0.23	3.06
S48	Carmo et al.	2015	Starch_15	7	cow	602	121.53	80	yes	19.6	Medium	Fresh	Fresh	Silage	Corn	100	1	Corn silage	.	.	45	0	0	45	medium	55	47.7	92.8	7.2	18.1	32.6	18.8	.	.	14.8	.	.	27.3	20	3.92	6.5116	32.2554	Medium	0.03	27.9	25.26	1.263	0.21	2.97
S48	Carmo et al.	2015	Starch_20	7	cow	602	121.53	80	yes	13.1	Medium	Fresh	Fresh	Silage	Corn	100	1	Corn silage	.	.	45	0	0	45	medium	55	47.7	93	7	18.1	31.8	17.9	.	.	20	.	.	23.1	21.4	2.8	4.6512	23.0396	Medium	0.04	29.2	26.53	1.23972	0.22	3.02
S48	Carmo et al.	2015	Starch_30	7	cow	602	121.53	80	no	0	No	Control	Control	Silage	Corn	100	1	Corn silage	.	.	45	0	0	45	medium	55	47.5	93.7	6.3	18.3	29.9	15.8	.	.	30.4	.	.	15.1	22.9	0	0	0	No	0.04	29.6	27.18	1.1869	0.22	3.08
S51	Belibasakis & Tsirgogianni	1996	Treatment	10	cow	600	121.23	77	yes	20	High	Conserved	dried	Silage	Corn	100	1	Corn silage	.	.	50	0	0	50	medium	50	48.1	.	.	15.6	33.9	21.1	.	.	.	.	.	.	18.7	3.74	6.2333	30.8504	Medium	0.03	23.6	24.71	1.32139	0.2	3.25
S51	Belibasakis & Tsirgogianni	1996	Control	10	cow	600	121.23	77	no	0	No	Control	Control	Silage	Corn	100	1	Corn silage	.	.	50	0	0	50	medium	50	48.2	.	.	15.5	34.1	20.4	.	.	.	.	.	.	18.6	0	0	0	No	0.03	23.1	23.18	1.24624	0.19	3.22
S52	Salvati et al.	2015	Control	14	cow	.	.	84	yes	11.9	Medium	Fresh	fresh	Silage	Corn	84.15	2	Corn silage	Tifton silage	.	37.7	7.1	0	44.8	low	55.2	.	93.8	6.2	18.3	38	.	.	.	26.8	.	4.5	10.7	19	2.26	.	.	Medium	.	25.4	22.36	1.17684	.	3.21
S53	Solomon et al.	2000	HP_	4	cow	563	115.58	84	yes	23.9	High	Conserved	dried	Silage	Corn	58.92	2	Corn silage	Haycrop silage	.	28.4	19.8	0	48.2	medium	51.8	42.5	92.8	7.2	16.6	36.4	25.8	.	.	.	.	3.2	.	20.3	4.85	8.6146	41.9623	High	0.04	34.6	31.12	1.533	0.27	2.93
S53	Solomon et al.	2000	HS	4	cow	563	115.58	84	yes	9.7	Low	Conserved	dried	Silage	Corn	58.97	2	Corn silage	Haycrop silage	.	28.6	19.9	0	48.5	medium	51.5	42.1	92.8	7.2	15.7	35.2	23.4	.	.	.	.	3.4	.	20.9	2.03	3.6057	17.5636	Medium	0.04	35.5	31.88	1.52536	0.28	3
S54	Castro et al.	2019	Low_CS	16	cow	597	120.78	84	yes	8.1	Low	Conserved	dried	Silage	Corn	91.51	2	Corn silage	Oat hay	.	43.1	4	0	47.1	medium	52.9	.	92.2	7.8	17	36.1	.	.	.	23.5	.	5.3	15.6	20.7	1.68	2.8141	13.9096	Low	0.03	30.7	28.04	1.35459	0.25	3.13
S54	Castro et al.	2019	Low_FN	16	cow	605	121.99	84	yes	8.2	Low	Conserved	dried	Silage	Corn	91.53	2	Corn silage	Oat hay	.	43.2	4	0	47.2	medium	52.8	.	92.2	7.8	17	36.1	.	.	.	23.5	.	5.3	15.6	21	1.72	2.843	14.0995	Low	0.03	31.3	28.19	1.34238	0.25	3.13
S56	Sá Neto et al.	2014	CSSS	8	cow	640	127.24	63	yes	13.33	Medium	Conserved	dried	Silage	Corn	56.69	2	Corn silage	Sugarcane silage	.	24.5	18.72	0	43.22	low	56.78	48	93.35	6.65	16.6	31.99	.	.	.	20.19	.	2.76	24.57	22.68	3.02	4.7188	23.7347	Medium	0.04	26.69	27	1.19048	0.21	3.67
S56	Sá Neto et al.	2014	CS	8	cow	640	127.24	63	yes	13.29	Medium	Conserved	dried	Silage	Corn	100	1	Corn silage	Sugarcane silage	.	48.87	0	0	48.87	medium	51.13	48.17	93.02	6.98	16.59	33.13	.	.	.	22.79	.	3.06	20.51	22.22	2.95	4.6094	23.1845	Medium	0.03	27.58	27.96	1.25833	0.22	3.74
[truncated: 8 more columns]
